# Supplementary material for: Survey of potentially inappropriate prescriptions for common cold symptoms in Japan: A cross-sectional study
Source: PLoS One. 2022 May 12;17(5):e0265874. doi: 10.1371/journal.pone.0265874 (PMC9098006; doi:10.1371/journal.pone.0265874)
Supplement: S1 Appendix — (XLSX) [file pone.0265874.s001.xlsx]

## Sheet: Classification criteria
Category	Component	Evidence	Finding	Reference	Comment	Judgement
◆They are effective, to some extent, in treating common cold symptoms
Expectorant	Carbocysteine	Review	These products are useful for upper respiratory airways infections, including bronchitis, sinusitis, and rhinosinusitis.	[14]	There is certain usefulness, especially for patients with COPD.	It is considered to be an appropriate prescription if it is prescribed for the relief of specific symptoms of common cold.
	Bromhexine	Review	Bromhexine showed modest efficacy, but its use was associated with a clinically consistent and subjectively perceived improvement in mucus clearance.		Modest efficacy	It is considered to be an appropriate prescription if it is prescribed for the relief of specific symptoms of common cold.
	Ambroxol	Review	Physiologically, ambroxol has been shown to exert secretolytic, antioxidant, and anesthetic activities. This explains its usefulness in the prevention and treatment of upper RTIs (URTI) associated with abnormal mucus secretion or impaired mucus transport.		Effective	It is considered to be an appropriate prescription if it is prescribed for the relief of specific symptoms of common cold.
H1 receptor antagonist	Chlorpheniramine bepotastine	（1）-（3）：Review	（1）No clinical benefit from taking antihistamines alone （2）May be useful for adults or children (older than 5 years). （3）No improvement in disease severity after 3 days of treatment	[9], [15], [16]	Slight to moderate usefulness in adults. However, it is highly likely that long-term administration will not improve symptoms.	It is considered to be an appropriate prescription if it is prescribed for the relief of specific symptoms of common cold.
Non-anesthetic antitussive	Dextromethorphan	Meta-analysis	Two out of three studies showed benefit	[17]	Dextromethorphan may be effective	It is considered to be an appropriate prescription if it is prescribed for the relief of specific symptoms of common cold.
	Dimemorfan	Review	Dimemorfan is an effective nonnarcotic antitussive agent with a low incidence of adverse events.	[18]	Beneficial	It is considered to be an appropriate prescription if it is prescribed for the relief of specific symptoms of common cold.
NSAIDs	Loxoprofen Thiaramid Diclofenac sodium	（1）-（2）：Review	（1）No improvement in the duration of cold, overall symptoms, or most respiratory symptoms; improvement in pain in some areas (ear and muscles, headache) but not sore throat. （2）Use should be minimized due to the risk of worsening of renal function and upper gastrointestinal bleeding.	[9], [15]	Likely beneficial for pain; no benefit for other symptoms. It is desirable to refrain from using it as much as possible in older patients.	It is considered to be an appropriate prescription if it is prescribed for the relief of specific symptoms of common cold.However, diclofenac sodium is generally used for the treatment of arthritis, and its use for upper respiratory tract inflammation may not be appropriate from the perspective of side effects such as gastrointestinal ulcers, especially in the elderly.
Acetaminophen		Review	Overall, acetaminophen was more effective than placebo in reducing fever and inducing mild analgesia; it was less effective than ibuprofen in fever control (in children)	[15]	Likely effective for fever and analgesia	It is considered to be an appropriate prescription if it is prescribed for the relief of specific symptoms of common cold.
Probiotics	Lactobacillus bifidus	（1）-（2）：Review	(1) It increases the body's resistance to respiratory infections and decreases the incidence of acute respiratory tract infections. (2) Although consensus is still lacking, it is prudent to suggest the prophylactic use of probiotics to certain patients at risk of antibiotic-associated diarrhea or those experiencing previous episodes.	[19]	It may be useful for acute respiratory tract infections. It may also be prudent to suggest its prophylactic use in certain patients at risk of antibiotic-associated diarrhea.	It is considered to be an appropriate prescription if it is prescribed for the relief of specific symptoms of common cold.
	Lactic acid bacilli			[20]		It is considered to be an appropriate prescription if it is prescribed for the relief of specific symptoms of common cold.
	Lactomin					It is considered to be an appropriate prescription if it is prescribed for the relief of specific symptoms of common cold.
Acute diarrhea	Loperamide	Review	Loperamide can be used as monotherapy or as an adjunct to antibiotic treatment in immunocompetent adults with acute infectious traveller's diarrhea or community-acquired diarrhea without severe comorbidities.	[21]	Can be used to treat diarrhea or as an antibiotic supplement	It is considered to be an appropriate prescription if it is prescribed for the relief of specific symptoms of common cold.
Gastric mucosal protection	Marslen* Amount of ingredients in 1 g azulene sodium sulfonate 3 mg L‐glutamine 990 mg	Review	The data obtained over the past decade regarding intensive research on Gln nutrition demonstrate that this amino acid is an important dietary nutrient and is probably conditionally essential in humans under certain catabolic conditions.	[22]	Effective for gastrointestinal disorders	It is considered to be an appropriate prescription if it is prescribed for the relief of specific symptoms of common cold.
Rhinitis	Tramazoline	Observational trial	Community-based patients reported a relief in acute rhinitis symptoms and improvement in quality of life after treatment with Rhinospray Plus. Treatment was well tolerated.	[23]	May relieve acute rhinitis	It is considered to be an appropriate prescription if it is prescribed for the relief of specific symptoms of common cold.
◆In Japan, there are indications for common cold symptoms, but there is no clear evidence.
Multi-ingredient cold medication	PL Combination Granules SG Combination Granules	.	.	.	It is indicated for cold symptoms, but no clear evidence could be obtained in previous studies.	Due to its anticholinergic effects, it may be inappropriate to prescribe to the elderly. In many cases, it is considered to be an appropriate prescription for common cold symptoms because they have little disadvantage (no frequent side effects).
Non-narcotic antitussive	Tipepidine	.	.	.	It is indicated for cough associated with cold symptoms. No clear evidence could be confirmed in previous studies.	Although it is not known whether it has any significant effect, it is considered to be an appropriate prescription for common cold symptoms due to its low disadvantage (no high frequency of side effects).
Cough drop	Decalinium chloride	.	.	.	It is indicated for sore throat associated with common cold. No clear evidence could be confirmed in previous studies.	Although it is unclear whether it has remarkable effect, it is considered to be appropriate prescription for common cold symptoms because it does not cause frequent side effects.
Tranexamic acid		.	.	.	Although it is indicated for pharyngitis, no clear evidence could be confirmed in previous studies.	Although it is not known whether it has any significant effect, it is considered to be an appropriate prescription for common cold symptoms due to its low disadvantage (no high frequency of side effects).
Nausea and vomiting	Domperidone	Meta-analysis	No significant difference from placebo	[24]	There are reports that there is no difference from placebo in children. No previous studies in adults were identified.	Although it is not known whether it has any significant effect, it is considered to be an appropriate prescription for common cold symptoms due to its low disadvantage (no high frequency of side effects).
Prevention of common cold	Povidone‐iodine	Randomized controlled trial	Simple water gargling was effective to prevent URTIs among healthy people. This virtually cost-free modality would appreciably benefit the general population.	[25]	Indicated for the prevention of pharyngitis and for the disinfection of the oral cavity. Gargling itself may be useful, but the effectiveness of popidone-iodine is unknown.	Although it is not known whether it has any significant effect, it is considered to be an appropriate prescription for common cold symptoms due to its low disadvantage (no high frequency of side effects).
◆They may be effective in some patient contexts
Leukotriene receptor antagonist	Pranlukast Montelukast	Retrospective study	Irrespective of inhaled corticosteroid (ICS) use, the frequency of infections was significantly lower in the LTRA-treated group (0.3 ± 0.7 times/year) than in the LTRA untreated group (1.6 ± 4.2 times/year) (P < 0.05),	[26]	Leukotriene receptor antagonist (LTRA ) therapy prevents common cold-like symptoms.	If it is prescribed for allergic symptoms, it is considered to be an appropriate prescription.
β2-stimulants	Tulobuterol Terbutaline	（1）Comparative Study （2）Review （3）Letter	（1）Recommended for patients with background of cough-variant asthma, COPD, etc. （2）No clear benefit for cough for acute bronchitis and acute cough; possible side effects of tremor and neurological symptoms （3） Tulobuterol patchare is approved for use only in Japan and Korea, and there is little evidence on their efficacy and safety.	[27], [28], [29]	It is useful for patients with a background of cough-variant asthma, COPD, etc. If there is no such background, then it is not appropriate to take it considering the side effects.	If the patient has an underlying disease such as COPD, this may be an appropriate prescription. However, if the patient does not have any specific underlying disease, the prescription is likely to be inappropriate from the perspective of side effects.
Phosphodiesterase inhibitor	Theophylline	Guidelines	Theophylline is still one of the most widely prescribed drugs for the treatment of asthma and COPD in developing countries	[30]	It is effective for patients with COPD or asthma.	If the patient has an underlying disease such as COPD, this may be an appropriate prescription. However, if the patient does not have any specific underlying disease, the prescription is likely to be inappropriate from the perspective of side effects.
Antibacterial drugs	Cephem(Oral)	(1) Review (2) guidelines (3) cohort	(1) No effect on the reduction of persistent symptoms (2) Amoxicillin should be the first choice for sore throats caused by Streptococcus pyogenes. For patients who are not allergic to penicillin, amoxicillin is recommended because of its efficacy, safety record, narrow spectrum, and low cost. (3) Fluoroquinolone use was associated with an increased risk of aortic aneurysms and dissections.	[15], [31], [32]	There is no benefit of antimicrobial agents in common cold symptoms. However, if an infection of Streptococcus pyogenes is suspected, then some benefit can be expected. Amoxicillin is the first choice for sore throat caused by streptococcal infection. For patients who are not allergic to penicillin, amoxicillin is recommended because of its efficacy, safety record, narrow spectrum, and low cost. …	It is considered to be an inappropriate prescription for common cold symptoms due to the large disadvantage of side effects.
	Macrolide
	New quinolone
	Penicillin					It is considered to be an appropriate prescription if the physician explains that the patient likely has a pharyngitis or streptococcal infection and if the patient has symptoms such as fever and sore throat.
	Cephem (nasal spray)	Review	Given the lack of a clear benefit in terms of rapid recovery and increase in side effects in participants treated with antibiotics, antibiotics are not recommended as first-line treatment in adults with clinically diagnosed acute rhinosinusitis.	[33]	The use of antibiotics as first-line treatment for adults with clinically diagnosed acute rhinosinusitis is not recommended.	If a bacterial infection of the upper respiratory tract is suspected, it is considered an appropriate prescription. However, in this survey, clinical symptoms such as the presence of purulent nasal discharge were not interviewed, so the appropriateness of prescribing this drug cannot be accurately judged. Therefore, we respected the intention of the prescribing physician and considered it an appr…
